# Supplementary material for: Infection of Epstein–Barr Virus in Type III Latency Modulates Biogenesis of Exosomes and the Expression Profile of Exosomal miRNAs in the Burkitt Lymphoma Mutu Cell Lines
Source: Cancers (Basel). 2018 Jul 19;10(7):237. doi: 10.3390/cancers10070237 (PMC6071279; doi:10.3390/cancers10070237)
Supplement: Supplementary file 1 [file cancers-10-00237-s001.zip]

Archive with 11 entries (8 files):
- Supplementary/
- Supplementary/.DS_Store
- __MACOSX/
- __MACOSX/Supplementary/
- __MACOSX/Supplementary/._.DS_Store
- Supplementary/Table S1.xlsx
- __MACOSX/Supplementary/._Table S1.xlsx
- Supplementary/Table S2.xlsx
- __MACOSX/Supplementary/._Table S2.xlsx
- Supplementary/Table S3.xlsx
- __MACOSX/Supplementary/._Table S3.xlsx
