# Supplementary material for: Infection of Epstein–Barr Virus in Type III Latency Modulates Biogenesis of Exosomes and the Expression Profile of Exosomal miRNAs in the Burkitt Lymphoma Mutu Cell Lines
Source: Cancers (Basel). 2018 Jul 19;10(7):237. doi: 10.3390/cancers10070237 (PMC6071279; doi:10.3390/cancers10070237)
Supplement: Supplementary file 1 [file cancers-10-00237-s001.zip › Supplementary/Table S1.xlsx]

## Sheet: Sheet1
Table S1: Summary of read counts of miRNAs
	Read counts of mature miRNAs
EBV miRNAs	Mutu-	Mutu I	Mutu III	exosome (-)	exosome (I)	exosome (III)
mir-BART10-3p	1	247	76840	1	180	2705
mir-BART6-3p	0	30	21259	0	25	468
mir-BART17-5p	0	13	14662	0	5	937
mir-BART7-5p	0	71	12641	0	246	232
mir-BART22-3p	0	11	8365	0	17	113
mir-BART11-3p	0	34	8215	0	258	893
mir-BART13-5p	0	7	5496	0	14	506
mir-BART1-5p	0	9	899	0	0	24
mir-BART9-5p	0	2	807	0	10	29
mir-BART18-3p	0	0	736	0	35	31
mir-BART19-5p	0	6	614	0	55	87
mir-BART16-5p	0	1	538	0	1	15
mir-BART8-5p	0	10	451	0	71	26
mir-BART2-5p	0	1	348	0	25	13
mir-BHRF1-2-3p	0	0	311	0	4	20
mir-BHRF1-1-5p	0	0	295	0	5	168
mir-BART3-5p	0	0	245	0	1	40
mir-BHRF1-3-5p	0	0	203	0	0	4
mir-BART19-3p	0	0	161	0	16	0
mir-BART6-5p	0	0	159	0	3	0
mir-BART7-3p	0	1	157	0	34	0
mir-BART8-3p	0	3	137	0	12	0
mir-BART9-3p	0	0	103	0	6	0
mir-BART14-3p	0	0	77	0	27	0
mir-BART12-3p	0	1	76	0	2	0
mir-BART13-3p	0	2	55	0	3	0
mir-BART3-3p	0	1	44	0	0	0
mir-BART4-5p	0	0	39	0	1	0
mir-BART11-5p	0	0	37	0	8	0
mir-BART5-5p	0	0	23	0	1	0
mir-BART4-3p	0	0	16	0	1	0
mir-BART17-3p	0	2	16	0	0	0
mir-BART10-5p	0	0	10	0	0	0
mir-BART2-3p	0	0	6	0	0	0
mir-BART18-5p	0	0	6	0	0	0
mir-BART15-3p	0	0	5	0	1	0
mir-BART1-3p	0	0	5	0	0	0
mir-BART21-5p	0	0	5	0	0	0
mir-BART14-5p	0	0	4	0	1	0
mir-BART20-3p	0	0	3	0	0	0
mir-BHRF1-2-5p	0	0	1	0	0	0
mir-BART20-5p	0	0	1	0	0	0
Cellular miRNAs	Read counts of mature miRNAs
mir-92a-1//mir-92a-2-3p	2014	2267	136150	4778	3129	22654
mir-148a-3p	413	202	199884	99	303	1780
mir-181a-2//mir-181a-1-5p	681	106	38730	196	1920	2169
mir-182-5p	662	522	169421	293	179	3222
mir-378a-3p	1511	239	18341	820	1750	1482
mir-25-3p	332	201	24563	619	485	1468
mir-191-5p	205	141	12130	117	1145	1225
mir-181b-1//mir-181b-2-5p	479	93	26226	411	110	1404
let-7f-1//let-7f-2-5p	14	177	8802	48	235	243
mir-30e-3p	234	118	10001	69	8	107
mir-28-3p	700	135	12	317	711	12
mir-103a-2//mir-103a-1-3p	241	129	7092	56	150	234
mir-101-1//mir-101-2-3p	303	98	6578	52	154	75
mir-486-1//mir-486-2-5p	516	95	1579	721	2473	12598
mir-143-3p	45	22	47	145	612	85
mir-30d-5p	66	45	3567	23	523	402
mir-21-5p	51	14	10243	7	537	90
let-7i-5p	68	61	1539	38	67	48
let-7a-1//let-7a-2//let-7a-3-5p	49	126	3323	67	350	131
mir-21-3p	253	129	9430	69	87	124
mir-423-5p	109	46	2389	76	103	1022
mir-142-3p	63	35	665	10	24	2
mir-16-1//mir-16-2-5p	17	38	1520	18	1268	38
mir-106b-3p	65	78	3008	62	88	170
mir-27b-3p	34	16	1526	16	739	66
mir-140-3p	140	50	1010	43	31	63
mir-769-5p	69	14	964	3	58	56
mir-30e-5p	20	15	1155	17	688	31
mir-423-3p	72	25	725	45	89	109
mir-151a-5p	30	20	4	9	151	2
mir-146b-5p	16	12	1591	3	7	25
mir-7974-3p	18	11	1603	1	0	2
mir-93-5p	17	26	932	29	358	34
mir-1275-5p	292	44	158	2	10	0
mir-186-5p	64	37	641	29	1324	2
mir-577-5p	14	37	229	53	13	8
mir-151a-3p	17	6	2	7	199	1
mir-181a-1-3p	42	7	1273	3	4	20
mir-148a-5p	14	1	3952	3	1	61
mir-128-1-5p	94	100	642	16	5	77
mir-4677-3p	24	14	345	2	1	20
mir-192-5p	25	4	475	4	143	14
mir-148b-3p	5	2	755	0	10	1
mir-744-5p	10	7	192	10	5	19
mir-184-3p	56	7	53	9	2	28
mir-130b-3p	25	13	282	36	46	19
mir-1304-3p	22	17	161	21	9	1
mir-26a-1//mir-26a-2-5p	2	6	1900	6	539	38
mir-22-3p	12	15	637	6	429	52
mir-142-5p	13	8	262	0	658	0
mir-30b-5p	18	6	307	6	24	0
mir-1307-3p	46	58	803	33	14	230
mir-296-3p	41	7	60	2	5	12
mir-582-3p	14	5	854	3	1	2
mir-30c-1-3p	9	2	323	0	0	0
mir-181b-1-3p	10	0	285	0	1	0
let-7g-5p	6	28	126	7	116	1
mir-107-3p	4	2	295	6	14	6
mir-425-5p	7	1	176	3	117	1
mir-589-5p	1	0	96	4	15	0
mir-30c-2//mir-30c-1-5p	19	7	215	2	79	0
mir-28-5p	10	3	0	0	32	1
mir-19b-1//mir-19b-2-3p	25	5	973	5	43	38
mir-15b-5p	0	4	118	0	23	0
mir-98-5p	8	19	80	7	23	0
mir-92a-1-5p	4	9	1240	1	0	40
mir-877-5p	28	42	97	62	6	154
mir-339-3p	14	2	563	3	15	13
mir-30d-3p	5	1	169	3	8	0
mir-183-5p	0	3	428	0	4	28
mir-26b-3p	2	0	67	0	0	0
mir-9-1//mir-9-2//mir-9-3-5p	4	3	146	0	8	0
mir-1299-3p	0	0	57	4	0	0
mir-26b-5p	1	9	181	4	90	1
mir-15a-5p	3	4	84	3	282	0
mir-671-3p	3	1	137	2	2	27
mir-3661-5p	4	0	21	4	0	0
mir-345-5p	10	1	83	2	20	0
mir-629-5p	19	11	138	16	9	13
mir-1307-5p	20	2	111	3	112	0
mir-421-3p	1	1	84	0	27	0
mir-378i-5p	11	3	136	5	51	44
mir-320a-3p	55	68	232	86	65	145
mir-1260a-5p	28	5	155	0	14	20
mir-7706-3p	11	8	32	7	23	18
mir-128-1//mir-128-2-3p	5	1	48	1	123	0
mir-17-5p	1	8	162	5	52	6
mir-3158-1//mir-3158-2-3p	9	0	5	3	2	0
mir-125a-5p	1	0	17	1	9	0
mir-210-3p	72	6	75	19	39	30
mir-19a-3p	2	0	186	0	25	0
let-7b-5p	15	0	19	7	25	0
mir-1270-5p	3	4	0	4	1	1
mir-181c-3p	0	0	84	0	0	0
mir-598-3p	10	9	30	6	7	0
mir-219a-1-3p	2	0	7	0	0	0
let-7e-5p	5	1	6	0	4	0
mir-25-5p	0	9	156	0	2	32
mir-1180-3p	4	2	5	0	3	0
mir-30a-3p	0	0	53	7	1	0
mir-10b-5p	0	5	57	891	507	2836
mir-3174-5p	0	0	10	0	0	0
mir-3691-5p	6	6	15	6	2	0
mir-205-5p	3	1	0	2	10	0
mir-532-5p	16	15	1262	1	31	12
mir-150-5p	0	0	29	2	23	15
let-7d-5p	2	10	12	0	12	0
mir-99b-5p	0	0	14	0	28	0
mir-132-3p	4	0	30	4	1	0
mir-1285-1//mir-1285-2-3p	35	4	10	17	3	0
mir-193b-3p	1	4	77	1	12	0
mir-20a-5p	1	7	61	1	38	0
mir-425-3p	2	0	7	1	1	0
mir-99b-3p	5	2	8	2	3	0
mir-484-5p	7	1	103	4	36	10
mir-17-3p	0	1	131	0	10	0
mir-3127-5p	1	3	13	6	2	0
mir-6500-3p	0	0	13	0	0	0
mir-374a-3p	0	0	39	0	1	0
mir-320b-1//mir-320b-2-3p	2	3	64	17	18	61
mir-4482-3p	0	0	23	0	3	0
mir-3681-5p	0	1	0	0	2	1
mir-301a-3p	0	0	7	0	42	0
mir-2467-5p	0	0	3	0	0	0
mir-937-3p	6	2	0	1	0	0
mir-10a-5p	0	1	123	6	42	40
mir-148b-5p	1	0	14	0	3	0
mir-3607-3p	2	0	24	0	1	0
mir-1303-3p	0	0	11	0	0	0
mir-339-5p	0	1	96	0	4	0
mir-1260b-5p	11	2	57	1	9	20
mir-106b-5p	0	0	14	1	33	0
mir-7-1//mir-7-2//mir-7-3-5p	0	0	9	0	0	0
mir-378d-2//mir-378d-1-3p	0	0	27	0	0	0
mir-27b-5p	1	1	62	1	0	0
mir-23b-3p	1	0	12	0	5	0
mir-361-5p	3	2	16	0	7	0
mir-486-1//mir-486-2-3p	7	0	2	0	13	0
mir-27a-3p	0	0	33	0	17	3
mir-454-5p	0	0	12	3	2	0
mir-4746-5p	0	0	5	0	1	0
mir-130b-5p	0	0	6	0	4	1
mir-874-3p	0	0	12	1	1	14
mir-146b-3p	0	3	32	0	1	0
mir-3912-3p	0	0	57	0	0	0
mir-6515-5p	1	0	4	0	0	0
mir-152-5p	0	0	7	0	0	0
mir-16-2-3p	0	0	27	0	11	1
mir-660-5p	4	5	388	17	23	76
mir-29a-3p	0	0	87	0	60	0
let-7c-5p	4	2	2491	5	21	97
mir-4491-3p	2	2	4	0	1	0
mir-422a-5p	0	0	14	0	0	3
mir-140-5p	0	0	4	0	1	1
mir-1273h-3p	8	3	16	0	6	0
mir-625-3p	0	1	2	0	2	0
mir-191-3p	1	1	4	0	0	0
mir-4421-3p	0	0	1	0	3	0
mir-4424-5p	0	0	8	0	0	0
mir-887-3p	2	0	0	0	1	0
mir-374a-5p	0	0	7	0	1	0
mir-199a-1//mir-199a-2//mir-199b-3p	0	0	2	0	36	0
mir-138-2//mir-138-1-5p	8	1	4	4	7	0
mir-3662-3p	0	0	23	0	0	0
mir-1246-5p	1	1	38	19	166	8
mir-6847-5p	0	0	6	0	0	0
mir-18a-3p	0	1	12	0	2	0
mir-505-3p	0	2	8	0	3	0
mir-92b-3p	0	0	31	1	7	10
mir-3180-1//mir-3180-2//mir-3180-3-3p	0	1	0	0	0	0
mir-628-5p	0	0	1	0	0	0
mir-301b-3p	0	0	1	2	10	0
mir-18a-5p	0	0	9	0	11	0
mir-3939-3p	0	1	1	0	0	0
mir-3159-5p	0	0	0	0	0	0
mir-3615-3p	4	5	10	0	8	0
mir-659-5p	1	0	20	0	0	0
mir-548o//mir-548o-2-3p	0	0	2	0	2	0
mir-152-3p	3	0	7	0	0	0
mir-641-5p	0	0	3	0	1	0
mir-199b-5p	0	0	0	0	1	0
mir-7704-5p	6	2	28	5	6	1510
mir-6859-1//mir-6859-2//mir-6859-3//mir-6859-4-5p	2	0	16	0	0	0
mir-301a-5p	0	0	0	0	0	0
mir-4454-5p	0	0	1	0	4	0
mir-449c-5p	0	0	0	0	0	0
mir-330-5p	1	0	3	0	9	0
mir-24-1//mir-24-2-3p	0	0	6	0	2	0
mir-320c-1//mir-320c-2-3p	2	0	15	0	5	9
mir-378f-3p	0	0	13	0	12	0
mir-500a-3p	0	2	264	0	2	0
mir-573-5p	0	0	5	0	0	0
mir-138-1-3p	1	1	4	0	1	0
mir-3605-5p	0	0	11	0	0	0
mir-185-5p	0	1	0	5	3	0
mir-99a-5p	0	0	1179	0	3	60
mir-378g-5p	0	0	15	0	0	2
mir-625-5p	0	0	1	0	2	0
mir-374b-5p	0	0	5	0	5	0
mir-6837-3p	0	0	3	0	0	0
mir-324-5p	2	0	3	0	2	0
mir-331-5p	0	0	3	0	7	0
mir-365a//mir-365b-3p	0	0	13	0	4	0
mir-5683-5p	0	0	3	0	0	0
mir-6842-3p	0	0	51	0	2	0
mir-3913-1//mir-3913-2-5p	3	0	16	0	0	0
mir-4661-5p	2	0	3	0	0	0
mir-616-5p	0	0	0	0	0	0
mir-941-1//mir-941-2//mir-941-3//mir-941-4//mir-941-5-3p	0	0	1	0	12	0
mir-1273h-5p	0	0	9	0	0	0
mir-6783-3p	0	0	1	0	0	0
mir-7641-1//mir-7641-2-5p	0	0	7	0	0	0
mir-181d-5p	13	1	11	13	5	0
mir-4717-3p	0	0	0	0	0	0
mir-185-3p	0	1	1	0	0	0
mir-6509-5p	0	0	21	0	0	0
mir-130a-3p	0	0	0	3	18	0
mir-32-5p	0	0	6	0	32	0
mir-125b-2-3p	0	1	2429	0	4	101
mir-4786-5p	0	0	1	0	0	0
mir-320d-1//mir-320d-2-3p	1	0	5	0	5	0
mir-1255a-5p	0	0	3	0	0	0
mir-3677-3p	0	0	2	0	3	0
mir-676-3p	0	0	0	0	1	0
mir-3620-5p	0	0	1	0	0	0
mir-4485-3p	7	1	10	0	1	0
mir-361-3p	3	1	10	0	10	0
mir-4467-5p	0	0	1	0	0	0
mir-6866-5p	0	0	9	0	0	1
mir-1295a-3p	0	1	2	0	2	0
mir-7977-5p	3	6	5	0	2	11
mir-548j-5p	0	0	0	0	0	0
mir-548k-5p	0	0	2	0	1	0
mir-6838-5p	0	0	0	0	0	0
mir-219b-3p	0	0	0	0	0	0
mir-4487-3p	0	0	3	0	0	0
mir-766-5p	1	0	8	0	0	0
mir-5001-5p	1	0	0	0	0	0
mir-616-3p	2	0	4	0	0	0
mir-1268a-5p	0	7	7	0	0	0
mir-4511-5p	1	0	0	0	0	0
mir-330-3p	2	1	4	0	3	0
mir-628-3p	0	0	3	0	1	0
mir-30a-5p	2	1	10	2	70	1
mir-1294-5p	0	0	2	0	0	0
mir-96-5p	1	0	18	0	0	0
mir-576-3p	0	0	2	0	1	0
mir-378h-5p	0	0	1	0	0	0
mir-296-5p	1	0	1	0	3	0
mir-4479-3p	0	0	0	0	0	0
mir-760-3p	0	1	0	4	2	0
mir-193b-5p	0	0	3	0	4	0
mir-769-3p	1	1	0	0	0	0
mir-3194-5p	2	1	0	2	0	0
mir-627-5p	2	0	3	0	1	0
mir-33a-5p	2	0	7	0	3	0
mir-6514-5p	0	0	2	0	0	0
mir-5000-3p	0	0	1	0	0	0
mir-3934-5p	0	1	0	0	1	0
mir-146a-5p	2	1	724	0	2	79
mir-139-3p	0	1	0	0	0	0
mir-194-1//mir-194-2-5p	0	0	8	0	2	0
mir-4504-3p	0	0	2	0	0	0
mir-3684-3p	0	0	0	0	0	0
mir-6759-5p	0	0	0	0	0	0
mir-106a-5p	0	0	1	0	0	0
mir-4286-5p	6	0	6	0	0	0
mir-4707-3p	0	0	0	0	0	0
mir-6851-5p	0	0	0	0	0	0
mir-365b-5p	0	0	3	0	0	0
mir-27a-5p	0	0	1	0	0	0
mir-215-5p	0	0	1	0	5	0
mir-4519-5p	1	0	7	0	0	0
mir-194-2-3p	0	0	0	0	0	0
mir-7151-3p	0	0	0	1	1	0
mir-30b-3p	0	0	6	0	0	0
mir-150-3p	0	0	0	0	0	0
mir-454-3p	0	0	1	0	1	0
mir-139-5p	0	0	0	0	9	0
mir-149-5p	1	0	0	0	0	0
mir-509-1//mir-509-2//mir-509-3-3p	0	0	0	0	0	0
mir-1287-5p	0	0	0	0	0	0
mir-197-3p	0	14	1	0	25	0
mir-4443-5p	0	0	0	0	0	0
mir-3173-3p	0	0	0	0	0	0
mir-193a-3p	0	1	0	0	0	0
mir-3918-5p	0	0	0	0	0	0
mir-181a-2-3p	0	0	7110	4	2	255
mir-155-5p	0	0	6811	0	0	209
mir-132-5p	0	0	3	0	0	0
mir-5091-5p	0	0	0	0	0	0
mir-766-3p	0	2	11	0	1	0
mir-3176-3p	0	0	0	0	1	0
mir-4515-5p	1	0	2	0	0	0
mir-1256-5p	0	0	0	0	1	0
mir-149-3p	0	0	0	0	0	0
mir-19a-5p	0	0	4	0	1	0
mir-4727-5p	0	0	1	0	0	0
mir-4477b-3p	0	0	0	0	0	0
mir-548az-5p	0	0	2	0	0	0
mir-7-1-3p	0	0	1	0	2	0
mir-32-3p	0	0	1	0	0	0
mir-4512-3p	0	0	0	0	0	0
mir-4446-3p	0	0	8	0	0	0
mir-4762-5p	0	0	0	0	1	0
mir-195-3p	0	0	5	0	0	0
mir-6852-5p	1	0	6	0	0	0
mir-15b-3p	0	0	4	0	5	0
mir-4792-5p	4	0	5	12	13	79
mir-1227-3p	0	0	0	0	0	0
let-7a-1//let-7a-3-3p	0	0	4	0	0	0
let-7d-3p	0	0	1	0	7	0
let-7e-3p	0	0	0	0	0	0
mir-1468-5p	0	0	143	15	52	46
mir-1343-3p	0	0	0	0	0	0
mir-5585-3p	0	0	0	0	0	0
mir-4507-3p	0	0	1	0	0	0
mir-887-5p	0	1	0	0	0	0
mir-4478-5p	1	0	0	0	0	0
mir-4761-3p	0	0	0	0	1	0
mir-186-3p	1	0	0	0	0	0
mir-4734-3p	0	0	0	0	0	0
mir-4492-3p	0	0	0	0	3	37
mir-4420-3p	0	0	6	0	0	0
mir-33b-5p	0	0	3	0	9	0
mir-147b-3p	0	0	0	0	0	0
mir-3133-5p	0	0	0	0	0	0
mir-212-3p	0	0	1	0	0	0
mir-6839-5p	0	0	1	0	0	0
mir-6875-5p	0	0	0	0	0	0
mir-190b-5p	0	1	7	3	0	0
mir-3911-5p	0	0	1	0	0	0
mir-5701-1//mir-5701-2//mir-5701-3-5p	0	0	2	0	2	0
mir-5581-3p	0	0	0	0	0	0
mir-580-3p	0	0	0	0	0	0
mir-7703-3p	0	0	3	0	0	0
mir-4804-5p	0	0	0	0	0	0
mir-651-5p	1	0	5	0	3	0
mir-548e-3p	0	0	3	0	0	0
mir-548c//mir-548o-2//mir-548am-5p	0	0	2	0	1	0
mir-100-5p	0	0	0	0	4	0
mir-3925-5p	0	0	0	0	0	0
mir-362-5p	2	0	11	0	0	0
mir-4781-3p	0	0	2	0	0	0
mir-4433a-3p	0	0	0	0	0	0
mir-125a-3p	0	0	0	0	1	0
mir-6840-5p	0	0	0	0	1	0
mir-1249-3p	1	1	0	0	0	0
mir-1306-3p	0	0	0	0	0	0
mir-3925-3p	0	0	1	0	0	0
mir-4638-5p	0	0	0	0	0	0
mir-29a-5p	1	0	0	0	0	0
mir-20a-3p	0	0	0	0	0	0
mir-93-3p	0	0	2	0	1	0
mir-378b-3p	0	0	0	0	0	0
mir-378e-3p	0	0	2	0	12	0
mir-4667-5p	0	0	1	0	0	0
mir-6774-5p	0	0	1	0	0	0
mir-3179-1//mir-3179-2//mir-3179-3//mir-3179-4-3p	0	0	0	0	0	0
mir-642a-3p	0	0	0	0	0	0
mir-4645-3p	0	0	0	0	0	0
mir-3160-1//mir-3160-2-3p	0	0	0	0	0	0
mir-4751-5p	0	0	0	0	0	0
mir-1254-1//mir-1254-2-5p	0	0	0	0	0	0
mir-3194-3p	0	0	0	0	0	0
mir-650-5p	0	0	0	0	0	0
mir-365a-5p	0	0	4	0	1	24
mir-6835-5p	0	0	0	0	0	0
mir-3529-5p	0	1	0	0	0	0
mir-6832-5p	0	0	0	0	0	0
mir-9-1//mir-9-2//mir-9-3-3p	0	0	2	0	0	0
mir-4435-1//mir-4435-2-5p	0	0	0	0	0	0
mir-548e-5p	0	0	8	0	0	0
mir-548n-5p	0	0	1	0	0	0
mir-548t-5p	0	0	0	0	0	0
mir-497-5p	0	0	0	0	2	0
mir-4476-3p	0	1	0	2	0	0
mir-33b-3p	0	0	0	0	0	0
mir-101-1-5p	0	0	0	0	0	0
mir-200a-5p	0	0	22	0	0	0
mir-3614-5p	0	0	5	0	0	0
mir-4691-3p	0	0	0	0	0	0
mir-16-1-3p	0	0	0	0	0	0
mir-4532-5p	0	0	3	0	0	3
mir-6886-5p	0	0	1	0	0	0
mir-3605-3p	0	0	0	0	0	0
mir-4638-3p	1	1	0	0	0	0
mir-4767-5p	0	0	0	0	1	0
mir-4473-3p	0	0	1	0	0	0
mir-4477a-3p	0	0	1	0	0	0
mir-378a-5p	0	3	1	0	1	0
mir-943-3p	0	0	0	0	0	0
mir-6511b-1//mir-6511b-2-5p	0	0	0	0	0	0
mir-3157-3p	0	0	0	0	0	0
mir-6878-3p	0	0	0	0	0	0
mir-3150a-3p	0	1	0	0	0	0
let-7g-3p	0	0	0	0	0	0
mir-744-3p	0	0	0	0	0	0
mir-4664-3p	0	0	0	0	0	0
mir-4523-5p	0	0	0	0	0	0
mir-4463-3p	0	0	0	0	0	0
mir-1322-3p	0	0	0	0	0	0
mir-331-3p	0	1	0	0	0	0
mir-4442-3p	1	0	2	0	0	0
mir-138-2-3p	0	0	0	0	0	0
mir-4469-3p	0	0	0	0	0	0
mir-29b-1-5p	0	0	3	0	0	0
mir-3182-5p	0	0	2	0	8	10
mir-3928-3p	0	0	0	2	0	0
mir-505-5p	1	0	2	0	0	0
mir-1273a-3p	0	0	0	0	0	0
mir-615-5p	0	0	0	0	0	0
mir-4466-5p	2	0	0	0	1	0
mir-4417-5p	0	0	0	0	0	0
mir-183-3p	0	0	2	0	0	0
mir-6850-5p	1	2	0	5	1	0
mir-6741-5p	0	0	0	0	0	0
mir-3940-5p	2	0	9	0	0	0
mir-3074-5p	0	0	0	0	3	0
mir-3122-5p	0	0	0	0	0	0
mir-1276-5p	0	0	2	0	0	0
mir-3121-3p	0	0	3	0	0	0
mir-590-3p	0	0	7	0	0	0
mir-144-3p	0	0	0	0	15	0
mir-7851-3p	0	0	0	0	0	0
mir-29b-1//mir-29b-2-3p	5	0	6	0	1	0
mir-29c-3p	0	0	5	0	0	0
mir-6755-5p	0	0	5	0	0	0
mir-1278-3p	0	0	0	0	0	0
mir-589-3p	1	0	0	0	0	0
mir-5196-3p	0	0	0	0	2	0
mir-6764-5p	0	0	0	0	0	0
mir-3127-3p	0	0	0	0	0	0
mir-4667-3p	0	0	0	0	0	0
mir-125b-1//mir-125b-2-5p	0	0	239	0	7	28
mir-6747-3p	0	0	0	0	0	0
mir-151b-3p	0	0	0	0	12	0
mir-1292-3p	0	0	0	0	0	0
mir-342-3p	0	0	84	0	4	47
mir-4797-3p	0	0	2	0	0	0
mir-6824-3p	0	0	0	0	0	0
mir-3064-5p	0	0	0	0	0	0
mir-3192-5p	0	0	0	0	0	0
mir-4742-3p	0	0	0	0	0	0
mir-942-5p	0	0	1	0	3	0
mir-6806-3p	0	0	0	0	0	0
mir-3150b-3p	0	0	3	0	0	0
mir-4784-5p	0	0	0	0	0	0
mir-3177-3p	0	0	0	0	0	0
mir-1286-3p	0	0	0	0	0	0
mir-4791-5p	0	0	1	0	0	0
mir-1292-5p	0	0	0	0	0	0
mir-6729-5p	0	0	0	0	0	0
mir-4498-5p	0	0	0	0	0	0
mir-4489-5p	0	0	0	0	0	0
mir-1293-5p	0	0	1	0	0	0
mir-6753-3p	0	0	0	0	0	0
mir-597-3p	0	0	0	0	0	0
mir-4440-3p	0	0	4	0	0	0
mir-4654-5p	0	0	0	0	0	0
mir-3177-5p	0	0	0	0	0	0
mir-1296-5p	0	0	0	0	0	0
mir-95-3p	0	0	0	0	0	0
mir-6868-3p	0	0	0	0	0	0
mir-4303-5p	0	0	0	0	0	0
mir-5001-3p	0	0	1	0	3	0
mir-4474-3p	0	0	0	0	0	0
mir-592-5p	0	0	0	0	0	0
mir-3942-3p	0	0	0	0	0	0
mir-375-3p	0	0	6	0	0	0
mir-548i-1//mir-548i-2//mir-548i-3//mir-548i-4-5p	0	0	0	0	0	0
mir-548au-5p	0	0	0	0	0	0
mir-6087-5p	0	3	0	0	0	121
mir-4516-5p	4	0	7	28	6	204
mir-127-3p	0	1	0	1	229	0
mir-126-5p	0	4	0	0	172	16
