# Supplementary material for: Infection of Epstein–Barr Virus in Type III Latency Modulates Biogenesis of Exosomes and the Expression Profile of Exosomal miRNAs in the Burkitt Lymphoma Mutu Cell Lines
Source: Cancers (Basel). 2018 Jul 19;10(7):237. doi: 10.3390/cancers10070237 (PMC6071279; doi:10.3390/cancers10070237)
Supplement: Supplementary file 1 [file cancers-10-00237-s001.zip › Supplementary/Table S2.xlsx]

## Sheet: Sheet1
Table S2: Summary of expression profile of miRNAs
	Ratio of mature miRNAs in total annotated miRNAs						exosomal/cellular miRNAs (-fold)
miRNA	Mutu-	Mutu I	Mutu III	exosome (-)	exosome (I)	exosome (III)	Mutu-	Mutu I	Mutu III
mir-92a-1//mir-92a-2-3p	0.181999	0.343121	0.150274	0.437706	0.11882	0.351612	2.40499	0.346291	2.33981
mir-486-1//mir-486-2-5p	0.0466293	0.0143787	0.0017428	0.0660498	0.093909	0.195533	1.41649	6.53112	112.195
mir-182-5p	0.0598229	0.0790071	0.186996	0.0268413	0.0067973	0.0500085	0.44868	0.086034	0.267431
mir-378a-3p	0.136544	0.0361738	0.0202436	0.0751191	0.066454	0.0230021	0.550144	1.83708	1.13626
mir-148a-3p	0.0373215	0.0305736	0.220619	0.00906926	0.011506	0.0276273	0.243003	0.376339	0.125226
mir-181a-2//mir-181a-1-5p	0.0615399	0.0160436	0.0427477	0.0179553	0.0729095	0.033665	0.291767	4.54447	0.787526
mir-25-3p	0.0300018	0.0304223	0.0271111	0.0567058	0.0184173	0.0227848	1.89008	0.605387	0.840423
mir-BART10-3p	9.03669e-05	0.0373846	0.0848111	9.16086e-05	0.00683527	0.0419842	1.01374	0.182837	0.495032
mir-181b-1//mir-181b-2-5p	0.0432857	0.014076	0.0289466	0.0376512	0.00417711	0.0217914	0.869828	0.296754	0.752815
mir-10b-5p	0	0.000756773	6.2913e-05	0.0816233	0.0192527	0.0440174	-	25.4405	699.656
mir-28-3p	0.0632568	0.0204329	1.32448e-05	0.0290399	0.0269993	0.000186252	0.45908	1.32137	14.0622
mir-191-5p	0.0185252	0.021341	0.0133883	0.0107182	0.0434799	0.0190132	0.578574	2.03739	1.42013
mir-186-5p	0.00578348	0.00560012	0.000707495	0.00265665	0.0502772	3.10419e-05	0.459352	8.97788	0.0438758
mir-21-3p	0.0228628	0.0195247	0.0104082	0.006321	0.00330371	0.0019246	0.276475	0.169206	0.184911
mir-103a-2//mir-103a-1-3p	0.0217784	0.0195247	0.0078277	0.00513008	0.00569606	0.0036319	0.235558	0.291735	0.463981
mir-101-1//mir-101-2-3p	0.0273812	0.0148328	0.00726038	0.00476365	0.00584795	0.00116407	0.173975	0.394259	0.160332
mir-16-1//mir-16-2-5p	0.00153624	0.00575148	0.00167768	0.00164896	0.0481507	0.000589797	1.07337	8.37188	0.351555
mir-30e-3p	0.0211459	0.0178598	0.0110385	0.006321	0.00030379	0.00166074	0.298924	0.0170097	0.15045
let-7f-1//let-7f-2-5p	0.00126514	0.0267898	0.00971509	0.00439722	0.00892382	0.00377159	3.47568	0.333106	0.38822
let-7a-1//let-7a-2//let-7a-3-5p	0.00442798	0.0190707	0.00366772	0.00613778	0.0132908	0.00203325	1.38614	0.696923	0.554363
mir-423-5p	0.00984999	0.00696231	0.00263683	0.00696226	0.00391129	0.0158624	0.706829	0.561781	6.01572
mir-143-3p	0.00406651	0.0033298	5.18756e-05	0.0132833	0.0232399	0.00131928	3.2665	6.97937	25.4316
mir-30d-5p	0.00596421	0.00681096	0.00393703	0.002107	0.0198603	0.00623943	0.353273	2.91593	1.58481
mir-21-5p	0.00460871	0.00211896	0.0113056	0.000641261	0.0203919	0.00139689	0.139141	9.62351	0.123557
mir-BART11-3p	0	0.00514606	0.0090672	0	0.00979722	0.0138602	-	1.90383	1.52861
mir-BART7-5p	0	0.0107462	0.0139523	0	0.00934154	0.00360086	-	0.869289	0.258083
mir-155-5	0	0	0.00751402	0	0	0.00321459	-	-	0.427813
mir-27b-3p	0.00307247	0.00242167	0.0016843	0.00146574	0.0280626	0.00102438	0.477055	11.5881	0.608194
mir-BART6-3p	0	0.00454064	0.0234643	0	0.000949343	0.00726381	-	0.209077	0.309568
mir-1275-5p	0.0263871	0.0066596	0.00017439	0.000183217	0.000379737	0	0.00694343	0.057021	0
mir-30e-5p	0.00180734	0.00227032	0.00127482	0.00155735	0.0261259	0.00048115	0.86168	11.5076	0.377427
mir-BART17-5p	0	0.00196761	0.016183	0	0.000189869	0.0145431	-	0.0964971	0.898668
mir-106b-3p	0.00587385	0.0118057	0.00332004	0.00567974	0.00334169	0.00263856	0.966953	0.283058	0.794738
mir-320a-3p	0.00497018	0.0102921	0.000256067	0.00787834	0.00246829	0.00225054	1.58512	0.239824	8.78887
mir-142-5p	0.00117477	0.00121084	0.000289179	0	0.0249867	0	-	20.6359	-
mir-140-3p	0.0126514	0.00756773	0.00111477	0.00393917	0.00117719	0.000977821	0.311363	0.155553	0.877147
mir-128-1-5p	0.00849449	0.0151355	0.000708599	0.00146574	0.000189869	0.00119511	0.172552	0.0125446	1.68659
mir-7704-5p	0.000542201	0.000302709	3.09046e-05	0.000458043	0.000227842	0.0234367	0.844784	0.752677	758.354
mir-26a-1//mir-26a-2-5p	0.000180734	0.000908128	0.0020971	0.000549652	0.0204678	0.000589797	3.04122	22.5385	0.281244
let-7i-5p	0.00614495	0.00923263	0.00169865	0.00348113	0.00254424	0.000745006	0.566502	0.27557	0.438587
mir-93-5p	0.00153624	0.00393522	0.00102868	0.00265665	0.0135946	0.000527713	1.72932	3.4546	0.512998
mir-22-3p	0.0010844	0.00227032	0.00070308	0.000549652	0.0162907	0.00080709	0.506871	7.17552	1.14793
mir-1307-3p	0.00415688	0.00877857	0.000886301	0.00302309	0.000531632	0.00356982	0.727249	0.0605602	4.02778
mir-423-3p	0.00650642	0.00378387	0.000800209	0.00412239	0.00337966	0.00169178	0.633588	0.893177	2.11418
mir-877-5p	0.00253027	0.00635689	0.000107062	0.00567974	0.000227842	0.00239023	2.24471	0.0358418	22.3255
mir-BART13-5p	0	0.00105948	0.00606614	0	0.000531632	0.00785361	-	0.501785	1.29466
mir-142-3p	0.00569311	0.00529741	0.000733985	0.000916086	0.000911369	3.10419e-05	0.160911	0.17204	0.0422923
mir-BART22-3p	0	0.0016649	0.00923276	0	0.000645553	0.00175387	-	0.387743	0.189961
mir-769-5p	0.00623532	0.00211896	0.001064	0.000274826	0.00220248	0.000869174	0.0440757	1.03941	0.816891
mir-577-5p	0.00126514	0.00560012	0.000252756	0.00485526	0.000493658	0.000124168	3.83773	0.0881514	0.491256
mir-151a-5p	0.00271101	0.00302709	4.41495e-06	0.000824478	0.00573403	3.10419e-05	0.304122	1.89424	7.0311
mir-181a-2-3p	0	0	0.00784757	0.000366435	7.59474e-05	0.00395785	-	-	0.50434
mir-15a-5p	0.000271101	0.000605418	9.27139e-05	0.000274826	0.0107086	0	1.01374	17.6879	-
mir-210-3p	0.00650642	0.000908128	8.27803e-05	0.00174056	0.00148098	0.000465629	0.267515	1.6308	5.62488
mir-151a-3p	0.00153624	0.000908128	2.20747e-06	0.000641261	0.00755677	1.5521e-05	0.417423	8.32126	7.0311
let-7g-5p	0.000542201	0.00423793	0.000139071	0.000641261	0.00440495	1.5521e-05	1.1827	1.03941	0.111605
mir-130b-3p	0.00225917	0.00196761	0.000311254	0.00329791	0.00174679	0.000294898	1.45979	0.887773	0.947453
mir-192-5p	0.00225917	0.000605418	0.000524275	0.000366435	0.00543024	0.000217293	0.162199	8.9694	0.414465
mir-1246-5p	9.03669e-05	0.000151355	4.1942e-05	0.00174056	0.00630364	0.000124168	19.2611	41.6481	2.96046
mir-184-3p	0.00506055	0.00105948	5.84981e-05	0.000824478	7.59474e-05	0.000434587	0.162923	0.0716835	7.42908
mir-148a-5p	0.00126514	0.000151355	0.00436197	0.000274826	3.79737e-05	0.000946779	0.21723	0.250892	0.217053
mir-1304-3p	0.00198807	0.00257303	0.000177702	0.00192378	0.000341763	1.5521e-05	0.967662	0.132825	0.0873428
mir-181a-1-3p	0.00379541	0.00105948	0.00140506	0.000274826	0.000151895	0.000310419	0.0724101	0.143367	0.22093
mir-19b-1//mir-19b-2-3p	0.00225917	0.000756773	0.00107394	0.000458043	0.00163287	0.000589797	0.202748	2.15767	0.549191
mir-1307-5p	0.00180734	0.000302709	0.000122515	0.000274826	0.00425306	0	0.152061	14.05	-
mir-532-5p	0.00144587	0.00227032	0.00139292	9.16086e-05	0.00117719	0.000186252	0.0633588	0.518511	0.133713
let-7c-5p	0.000361468	0.000302709	0.00274941	0.000458043	0.000797448	0.00150553	1.26718	2.63437	0.547584
mir-30c-2//mir-30c-1-5p	0.00171697	0.00105948	0.000237303	0.000183217	0.00299992	0	0.10671	2.8315	-
mir-146b-5p	0.00144587	0.00181626	0.00175605	0.000274826	0.000265816	0.000388024	0.190076	0.146354	0.220965
mir-425-5p	0.000632568	0.000151355	0.000194258	0.000274826	0.00444293	1.5521e-05	0.434461	29.3544	0.0798988
mir-629-5p	0.00171697	0.0016649	0.000152316	0.00146574	0.000341763	0.000201772	0.853677	0.205276	1.3247
mir-26b-5p	9.03669e-05	0.00136219	0.000199776	0.000366435	0.00341763	1.5521e-05	4.05497	2.50892	0.0776917
mir-1285-1//mir-1285-2-3p	0.00316284	0.000605418	1.10374e-05	0.00155735	0.000113921	0	0.492389	0.188169	-
mir-128-1//mir-128-2-3p	0.000451834	0.000151355	5.29794e-05	9.16086e-05	0.00467077	0	0.202748	30.8598	-
mir-296-3p	0.00370504	0.00105948	6.62242e-05	0.000183217	0.000189869	0.000186252	0.0494508	0.179209	2.81244
mir-4677-3p	0.00216881	0.00211896	0.000380789	0.000183217	3.79737e-05	0.000310419	0.0844784	0.0179209	0.8152
mir-98-5p	0.000722935	0.00287574	8.8299e-05	0.000641261	0.000873396	0	0.887024	0.303712	-
mir-7974-3p	0.0016266	0.0016649	0.00176929	9.16086e-05	0	3.10419e-05	0.056319	-	0.0175448
mir-660-5p	0.000361468	0.000756773	0.00042825	0.00155735	0.000873396	0.00117959	4.3084	1.1541	2.75445
mir-BART8-5p	0	0.00151355	0.000497785	0	0.00269613	0.000403545	-	1.78134	0.810681
mir-BART19-5p	0	0.000908128	0.000677694	0	0.00208855	0.00135032	-	2.29985	1.99253
mir-378i-5p	0.000994036	0.000454064	0.000150108	0.000458043	0.00193666	0.000682922	0.460791	4.26517	4.54953
mir-125b-2-3p	0	0.000151355	0.00268098	0	0.000151895	0.00156762	-	1.00357	0.584719
mir-30b-5p	0.0016266	0.000908128	0.000338847	0.000549652	0.000911369	0	0.337914	1.00357	-
mir-1260a-5p	0.00253027	0.000756773	0.000171079	0	0.000531632	0.000310419	-	0.702499	1.81448
mir-1468-5p	0	0	0.000157834	0.00137413	0.00197463	0.000713964	-	-	4.5235
mir-7706-3p	0.000994036	0.00121084	3.53196e-05	0.000641261	0.000873396	0.000279377	0.645108	0.721316	7.90998
mir-17-5p	9.03669e-05	0.00121084	0.000178805	0.000458043	0.00197463	9.31258e-05	5.06871	1.6308	0.520822
mir-320b-1//mir-320b-2-3p	0.000180734	0.000454064	7.06392e-05	0.00155735	0.000683527	0.000946779	8.6168	1.50535	13.403
mir-92a-1-5p	0.000361468	0.00136219	0.00136863	9.16086e-05	0	0.000620838	0.253435	-	0.453619
mir-744-5p	0.000903669	0.00105948	0.000211917	0.000916086	0.000189869	0.000294898	1.01374	0.179209	1.39157
mir-BART7-5p	0	0.0106976	0.0139458	0	0.00903847	0.00356835	-	0.844906	0.255873
mir-BART19-3p	0	0	0.000177618	0	0.000587868	0	-	-	-
mir-582-3p	0.00126514	0.000756773	0.000942591	0.000274826	3.79737e-05	3.10419e-05	0.21723	0.0501785	0.0329325
mir-339-3p	0.00126514	0.000302709	0.000621404	0.000274826	0.000569606	0.000201772	0.21723	1.88169	0.324704
mir-30a-5p	0.000180734	0.000151355	1.10374e-05	0.000183217	0.00265816	1.5521e-05	1.01374	17.5625	1.40622
mir-4792-5p	0.000361468	0	5.51868e-06	0.0010993	0.000493658	0.00122616	3.04122	-	222.183
mir-BHRF1-1-5p	0	0	0.000325602	0	0.000189869	0.00260752	-	-	8.0083
mir-598-3p	0.000903669	0.00136219	3.31121e-05	0.000549652	0.000265816	0	0.608245	0.195139	-
mir-197-3p	0	0.00211896	1.10374e-06	0	0.000949343	0	-	0.448022	-
mir-10a-5p	0	0.000151355	0.00013576	0.000549652	0.0015949	0.000620838	-	10.5375	4.57307
let-7b-5p	0.0013555	0	2.0971e-05	0.000641261	0.000949343	0	0.473079	-	-
mir-484-5p	0.000632568	0.000151355	0.000113685	0.000366435	0.00136705	0.00015521	0.579281	9.03213	1.36526
mir-20a-5p	9.03669e-05	0.00105948	6.7328e-05	9.16086e-05	0.001443	0	1.01374	1.36199	-
mir-BART1-5p	0	0.00136219	0.000992259	0	0	0.000372503	-	-	0.375409
mir-181d-5p	0.00117477	0.000151355	1.21411e-05	0.00119091	0.000189869	0	1.01374	1.25446	-
mir-BART18-3p	0	0	0.00081235	0	0.00132908	0.00048115	-	-	0.592293
mir-28-5p	0.000903669	0.000454064	0	0	0.00121516	1.5521e-05	-	2.67619	-
mir-146a-5p	0.000180734	0.000151355	0.000799106	0	7.59474e-05	0.00122616	-	0.501785	1.53441
mir-29a-3p	0	0	9.60251e-05	0	0.00227842	0	-	-	-
mir-99a-5p	0	0	0.00130131	0	0.000113921	0.000931258	-	-	0.715633
mir-107-3p	0.000361468	0.000302709	0.000325602	0.000549652	0.000531632	9.31258e-05	1.52061	1.75625	0.286011
let-7d-5p	0.000180734	0.00151355	1.32448e-05	0	0.000455685	0	-	0.301071	-
mir-25-5p	0	0.00136219	0.000172183	0	7.59474e-05	0.000496671	-	0.0557539	2.88455
mir-1260b-5p	0.000994036	0.000302709	6.2913e-05	9.16086e-05	0.000341763	0.000310419	0.0921583	1.12902	4.9341
mir-3691-5p	0.000542201	0.000908128	1.65561e-05	0.000549652	7.59474e-05	0	1.01374	0.0836308	-
mir-345-5p	0.000903669	0.000151355	9.16102e-05	0.000183217	0.000759474	0	0.202748	5.01785	-
mir-BART9-5p	0	0.000302709	0.000890716	0	0.000379737	0.000450108	-	1.25446	0.505333
mir-148b-3p	0.000451834	0.000302709	0.000833321	0	0.000379737	1.5521e-05	-	1.25446	0.0186254
mir-BART2-5p	0	0.000151355	0.0003841	0	0.000949343	0.000201772	-	6.27231	0.525312
mir-BART7-3p	0	0.000151355	0.000173287	0	0.00129111	0	-	8.53034	-
mir-15b-5p	0	0.000605418	0.000130241	0	0.000873396	0	-	1.44263	-
mir-301a-3p	0	0	7.72616e-06	0	0.0015949	0	-	-	-
mir-183-5p	0	0.000454064	0.000472399	0	0.000151895	0.000434587	-	0.334523	0.919957
mir-138-2//mir-138-1-5p	0.000722935	0.000151355	4.41495e-06	0.000366435	0.000265816	0	0.506871	1.75625	-
mir-30c-1-3p	0.000813302	0.000302709	0.000356507	0	0	0	-	-	-
mir-3615-3p	0.000361468	0.000756773	1.10374e-05	0	0.00030379	0	-	0.401428	-
mir-7977-5p	0.000271101	0.000908128	5.51868e-06	0	7.59474e-05	0.000170731	-	0.0836308	30.9368
mir-1273h-3p	0.000722935	0.000454064	1.76598e-05	0	0.000227842	0	-	0.501785	-
mir-30d-3p	0.000451834	0.000151355	0.000186532	0.000274826	0.00030379	0	0.608245	2.00714	-
mir-199a-1//mir-199a-2//mir-199b-3p	0	0	2.20747e-06	0	0.00136705	0	-	-	-
mir-421-3p	9.03669e-05	0.000151355	9.27139e-05	0	0.00102529	0	-	6.77409	-
mir-106b-5p	0	0	1.54523e-05	9.16086e-05	0.00125313	0	-	-	-
mir-19a-3p	0.000180734	0	0.000205295	0	0.000949343	0	-	-	-
mir-193b-3p	9.03669e-05	0.000605418	8.49877e-05	9.16086e-05	0.000455685	0	1.01374	0.752677	-
mir-150-5p	0	0	3.20084e-05	0.000183217	0.000873396	0.000232814	-	-	7.27355
mir-1270-5p	0.000271101	0.000605418	0	0.000366435	3.79737e-05	1.5521e-05	1.35166	0.0627231	-
mir-9-1//mir-9-2//mir-9-3-5p	0.000361468	0.000454064	0.000161146	0	0.00030379	0	0	0.669046	-
mir-181b-1-3p	0.000903669	0	0.000314565	0	3.79737e-05	0	0	-	-
mir-671-3p	0.000271101	0.000151355	0.000151212	0.000183217	7.59474e-05	0.000419066	0.675828	0.501785	2.77138
mir-32-5p	0	0	6.62242e-06	0	0.00121516	0	-	-	-
mir-3127-5p	9.03669e-05	0.000454064	1.43486e-05	0.000549652	7.59474e-05	0	6.08245	0.167262	-
mir-3158-1//mir-3158-2-3p	0.000813302	0	5.51868e-06	0.000274826	7.59474e-05	0	0.337914	-	-
mir-589-5p	9.03669e-05	0	0.000105959	0.000366435	0.000569606	0	4.05497	-	-
mir-486-1//mir-486-2-3p	0.000632568	0	2.20747e-06	0	0.000493658	0	-	-	-
mir-BART14-3p	0	0	8.49877e-05	0	0.00102529	0	-	-	-
mir-99b-5p	0	0	1.54523e-05	0	0.00106326	0	-	-	-
mir-1268a-5p	0	0.00105948	7.72616e-06	0	0	0	-	-	-
mir-BART8-3p	0	0.000454064	0.000151212	0	0.000455685	0	-	1.00357	-
mir-99b-3p	0.000451834	0.000302709	8.8299e-06	0.000183217	0.000113921	0	0.405497	0.376339	-
mir-BART16-5p	0	0.000151355	0.00059381	0	3.79737e-05	0.000232814	-	0.250892	0.392069
mir-205-5p	0.000271101	0.000151355	0	0.000183217	0.000379737	0	0.675828	2.50892	-
mir-342-3p	0	0	9.27139e-05	0	0.000151895	0.000729485	-	-	7.86813
mir-125b-1//mir-125b-2-5p	0	0	0.000263793	0	0.000265816	0.000434587	-	-	1.64745
mir-130a-3p	0	0	0	0.000274826	0.000683527	0	-	-	-
mir-937-3p	0.000542201	0.000302709	0	9.16086e-05	0	0	0.168957	-	-
mir-BART3-5p	0	0	0.000270416	0	3.79737e-05	0.000620838	-	-	2.29587
mir-6850-5p	9.03669e-05	0.000302709	0	0.000458043	3.79737e-05	0	5.06871	0.125446	-
mir-361-5p	0.000271101	0.000302709	1.76598e-05	0	0.000265816	0	-	0.878123	-
mir-4485-3p	0.000632568	0.000151355	1.10374e-05	0	3.79737e-05	0	-	0.250892	-
mir-361-3p	0.000271101	0.000151355	1.10374e-05	0	0.000379737	0	-	2.50892	-
mir-BHRF1-2-3p	0	0	0.000343262	0	0.000151895	0.000310419	-	-	0.904321
mir-132-3p	0.000361468	0	3.31121e-05	0.000366435	3.79737e-05	0	1.01374	-	-
mir-BART19-3p	0	0	0.000177702	0	0.00060758	0	-	-	-
mir-1180-3p	0.000361468	0.000302709	5.51868e-06	0	0.000113921	0	-	0.376339	-
let-7e-5p	0.000451834	0.000151355	6.62242e-06	0	0.000151895	0	-	1.00357	-
mir-3661-5p	0.000361468	0	2.31785e-05	0.000366435	0	0	1.01374	-	-
mir-30a-3p	0	0	5.84981e-05	0.000641261	3.79737e-05	0	-	-	-
mir-27a-3p	0	0	3.64233e-05	0	0.000645553	4.65629e-05	-	-	1.27838
mir-185-5p	0	0.000151355	0	0.000458043	0.000113921	0	-	0.752677	-
mir-4492-3p	0	0	0	0	0.000113921	0.000574276	-	-	-
mir-17-3p	0	0.000151355	0.00014459	0	0.000379737	0	-	2.50892	-
mir-500a-3p	0	0.000302709	0.000291387	0	7.59474e-05	0	-	0.250892	-
mir-760-3p	0	0.000151355	0	0.000366435	7.59474e-05	0	-	0.501785	-
mir-144-3p	0	0	0	0	0.000569606	0	-	-	-
mir-301b-3p	0	0	1.10374e-06	0.000183217	0.000379737	0	-	-	-
mir-4286-5p	0.000542201	0	6.62242e-06	0	0	0	-	-	-
mir-92b-3p	0	0	3.42158e-05	9.16086e-05	0.000265816	0.00015521	-	-	4.53619
mir-125a-5p	9.03669e-05	0	1.87635e-05	9.16086e-05	0.000341763	0	1.01374	-	-
mir-146b-3p	0	0.000454064	3.53196e-05	0	3.79737e-05	0	-	0.0836308	-
mir-320c-1//mir-320c-2-3p	0.000180734	0	1.65561e-05	0	0.000189869	0.000139689	-	-	8.43732
mir-4491-3p	0.000180734	0.000302709	4.41495e-06	0	3.79737e-05	0	-	0.125446	-
mir-3194-5p	0.000180734	0.000151355	0	0.000183217	0	0	1.01374	-	-
mir-29b-1//mir-29b-2-3p	0.000451834	0	6.62242e-06	0	3.79737e-05	0	-	-	-
mir-378a-5p	0	0.000454064	1.10374e-06	0	3.79737e-05	0	-	0.0836308	-
mir-BART13-3p	0	0.000302709	6.07055e-05	0	0.000113921	0	-	0.376339	-
mir-378f-3p	0	0	1.43486e-05	0	0.000455685	0	-	-	-
mir-16-2-3p	0	0	2.98009e-05	0	0.000417711	1.5521e-05	-	-	0.520822
mir-3182-5p	0	0	2.20747e-06	0	0.00030379	0.00015521	-	-	70.311
mir-378e-3p	0	0	2.20747e-06	0	0.000455685	0	-	-	-
mir-941-1//mir-941-2//mir-941-3//mir-941-4//mir-941-5-3p	0	0	1.10374e-06	0	0.000455685	0	-	-	-
mir-151b-3p	0	0	0	0	0.000455685	0	-	-	-
mir-330-3p	0.000180734	0.000151355	4.41495e-06	0	0.000113921	0	-	0.752677	-
mir-330-5p	9.03669e-05	0	3.31121e-06	0	0.000341763	0	-	-	-
mir-190b-5p	0	0.000151355	7.72616e-06	0.000274826	0	0	-	-	-
mir-1299-3p	0	0	6.2913e-05	0.000366435	0	0	-	-	-
mir-18a-5p	0	0	9.93363e-06	0	0.000417711	0	-	-	-
mir-505-3p	0	0.000302709	8.8299e-06	0	0.000113921	0	-	0.376339	-
mir-365a-5p	0	0	4.41495e-06	0	3.79737e-05	0.000372503	-	-	84.3732
mir-339-5p	0	0.000151355	0.000105959	0	0.000151895	0	-	1.00357	-
mir-27b-5p	9.03669e-05	0.000151355	6.84317e-05	9.16086e-05	0	0	1.01374	-	-
mir-454-5p	0	0	1.32448e-05	0.000274826	7.59474e-05	0	-	-	-
mir-874-3p	0	0	1.32448e-05	9.16086e-05	3.79737e-05	0.000217293	-	-	16.4059
mir-766-3p	0	0.000302709	1.21411e-05	0	3.79737e-05	0	-	0.125446	-
mir-33b-5p	0	0	3.31121e-06	0	0.000341763	0	-	-	-
mir-BART11-5p	0	0	4.08383e-05	0	0.00030379	0	-	-	-
mir-BART9-3p	0	0	0.000113685	0	0.000227842	0	-	-	-
mir-139-5p	0	0	0	0	0.000341763	0	-	-	-
mir-4476-3p	0	0.000151355	0	0.000183217	0	0	-	-	-
mir-BART17-3p	0	0.000302709	1.76598e-05	0	0	0	-	-	-
mir-425-3p	0.000180734	0	7.72616e-06	9.16086e-05	3.79737e-05	0	0.506871	-	-
mir-BART12-3p	0	0.000151355	8.3884e-05	0	7.59474e-05	0	-	0.501785	-
mir-33a-5p	0.000180734	0	7.72616e-06	0	0.000113921	0	-	-	-
mir-23b-3p	9.03669e-05	0	1.32448e-05	0	0.000189869	0	-	-	-
mir-BART6-5p	0	0	0.000175494	0	0.000113921	0	-	-	-
mir-3913-1//mir-3913-2-5p	0.000271101	0	1.76598e-05	0	0	0	-	-	-
mir-BHRF1-3-5p	0	0	0.000224059	0	0	6.20838e-05	-	-	0.277088
mir-320d-1//mir-320d-2-3p	9.03669e-05	0	5.51868e-06	0	0.000189869	0	-	-	-
mir-138-1-3p	9.03669e-05	0.000151355	4.41495e-06	0	3.79737e-05	0	-	0.250892	-
mir-152-3p	0.000271101	0	7.72616e-06	0	0	0	-	-	-
mir-331-5p	0	0	3.31121e-06	0	0.000265816	0	-	-	-
let-7d-3p	0	0	1.10374e-06	0	0.000265816	0	-	-	-
mir-324-5p	0.000180734	0	3.31121e-06	0	7.59474e-05	0	-	-	-
mir-26b-3p	0.000180734	0	7.39504e-05	0	0	0	-	-	-
mir-191-3p	9.03669e-05	0.000151355	4.41495e-06	0	0	0	-	-	-
mir-3607-3p	0.000180734	0	2.64897e-05	0	3.79737e-05	0	-	-	-
mir-3681-5p	0	0.000151355	0	0	7.59474e-05	1.5521e-05	-	0.501785	-
mir-1249-3p	9.03669e-05	0.000151355	0	0	0	0	-	-	-
mir-4638-3p	9.03669e-05	0.000151355	0	0	0	0	-	-	-
mir-769-3p	9.03669e-05	0.000151355	0	0	0	0	-	-	-
mir-18a-3p	0	0.000151355	1.32448e-05	0	7.59474e-05	0	-	0.501785	-
mir-1295a-3p	0	0.000151355	2.20747e-06	0	7.59474e-05	0	-	0.501785	-
mir-625-3p	0	0.000151355	2.20747e-06	0	7.59474e-05	0	-	0.501785	-
mir-627-5p	0.000180734	0	3.31121e-06	0	3.79737e-05	0	-	-	-
mir-148b-5p	9.03669e-05	0	1.54523e-05	0	0.000113921	0	-	-	-
mir-4466-5p	0.000180734	0	0	0	3.79737e-05	0	-	-	-
mir-887-3p	0.000180734	0	0	0	3.79737e-05	0	-	-	-
mir-651-5p	9.03669e-05	0	5.51868e-06	0	0.000113921	0	-	-	-
mir-296-5p	9.03669e-05	0	1.10374e-06	0	0.000113921	0	-	-	-
mir-BART3-3p	0	0.000151355	4.85644e-05	0	0	0	-	-	-
mir-6859-1//mir-6859-2//mir-6859-3//mir-6859-4-5p	0.000180734	0	1.76598e-05	0	0	0	-	-	-
mir-374b-5p	0	0	5.51868e-06	0	0.000189869	0	-	-	-
mir-15b-3p	0	0	4.41495e-06	0	0.000189869	0	-	-	-
mir-362-5p	0.000180734	0	1.21411e-05	0	0	0	-	-	-
mir-215-5p	0	0	1.10374e-06	0	0.000189869	0	-	-	-
mir-3940-5p	0.000180734	0	9.93363e-06	0	0	0	-	-	-
mir-3934-5p	0	0.000151355	0	0	3.79737e-05	0	-	0.250892	-
mir-219a-1-3p	0.000180734	0	7.72616e-06	0	0	0	-	-	-
mir-616-3p	0.000180734	0	4.41495e-06	0	0	0	-	-	-
mir-4661-5p	0.000180734	0	3.31121e-06	0	0	0	-	-	-
mir-3928-3p	0	0	0	0.000183217	0	0	-	-	-
mir-130b-5p	0	0	6.62242e-06	0	0.000151895	1.5521e-05	-	-	2.3437
mir-365a//mir-365b-3p	0	0	1.43486e-05	0	0.000151895	0	-	-	-
mir-193b-5p	0	0	3.31121e-06	0	0.000151895	0	-	-	-
mir-4454-5p	0	0	1.10374e-06	0	0.000151895	0	-	-	-
mir-185-3p	0	0.000151355	1.10374e-06	0	0	0	-	-	-
mir-3939-3p	0	0.000151355	1.10374e-06	0	0	0	-	-	-
mir-100-5p	0	0	0	0	0.000151895	0	-	-	-
mir-139-3p	0	0.000151355	0	0	0	0	-	-	-
mir-193a-3p	0	0.000151355	0	0	0	0	-	-	-
mir-3150a-3p	0	0.000151355	0	0	0	0	-	-	-
mir-3180-1//mir-3180-2//mir-3180-3-3p	0	0.000151355	0	0	0	0	-	-	-
mir-331-3p	0	0.000151355	0	0	0	0	-	-	-
mir-3529-5p	0	0.000151355	0	0	0	0	-	-	-
mir-887-5p	0	0.000151355	0	0	0	0	-	-	-
mir-4482-3p	0	0	2.53859e-05	0	0.000113921	0	-	-	-
mir-6842-3p	0	0	5.62906e-05	0	7.59474e-05	0	-	-	-
mir-7151-3p	0	0	0	9.16086e-05	3.79737e-05	0	-	-	-
mir-3677-3p	0	0	2.20747e-06	0	0.000113921	0	-	-	-
mir-4421-3p	0	0	1.10374e-06	0	0.000113921	0	-	-	-
mir-5001-3p	0	0	1.10374e-06	0	0.000113921	0	-	-	-
mir-942-5p	0	0	1.10374e-06	0	0.000113921	0	-	-	-
mir-3074-5p	0	0	0	0	0.000113921	0	-	-	-
mir-659-5p	9.03669e-05	0	2.20747e-05	0	0	0	-	-	-
mir-96-5p	9.03669e-05	0	1.98673e-05	0	0	0	-	-	-
mir-766-5p	9.03669e-05	0	8.8299e-06	0	0	0	-	-	-
mir-4519-5p	9.03669e-05	0	7.72616e-06	0	0	0	-	-	-
mir-6852-5p	9.03669e-05	0	6.62242e-06	0	0	0	-	-	-
mir-6515-5p	9.03669e-05	0	4.41495e-06	0	0	0	-	-	-
mir-181c-3p	0	0	9.27139e-05	0	0	0	-	-	-
mir-4442-3p	9.03669e-05	0	2.20747e-06	0	0	0	-	-	-
mir-4515-5p	9.03669e-05	0	2.20747e-06	0	0	0	-	-	-
mir-505-5p	9.03669e-05	0	2.20747e-06	0	0	0	-	-	-
mir-149-5p	9.03669e-05	0	0	0	0	0	-	-	-
mir-186-3p	9.03669e-05	0	0	0	0	0	-	-	-
mir-29a-5p	9.03669e-05	0	0	0	0	0	-	-	-
mir-4478-5p	9.03669e-05	0	0	0	0	0	-	-	-
mir-4511-5p	9.03669e-05	0	0	0	0	0	-	-	-
mir-5001-5p	9.03669e-05	0	0	0	0	0	-	-	-
mir-589-3p	9.03669e-05	0	0	0	0	0	-	-	-
mir-194-1//mir-194-2-5p	0	0	8.8299e-06	0	7.59474e-05	0	-	-	-
mir-24-1//mir-24-2-3p	0	0	6.62242e-06	0	7.59474e-05	0	-	-	-
mir-374a-3p	0	0	4.30457e-05	0	3.79737e-05	0	-	-	-
mir-BART4-5p	0	0	4.30457e-05	0	3.79737e-05	0	-	-	-
mir-548o//mir-548o-2-3p	0	0	2.20747e-06	0	7.59474e-05	0	-	-	-
mir-5701-1//mir-5701-2//mir-5701-3-5p	0	0	2.20747e-06	0	7.59474e-05	0	-	-	-
mir-625-5p	0	0	1.10374e-06	0	7.59474e-05	0	-	-	-
mir-7-1-3p	0	0	1.10374e-06	0	7.59474e-05	0	-	-	-
mir-497-5p	0	0	0	0	7.59474e-05	0	-	-	-
mir-5196-3p	0	0	0	0	7.59474e-05	0	-	-	-
mir-BART5-5p	0	0	2.53859e-05	0	3.79737e-05	0	-	-	-
mir-3912-3p	0	0	6.2913e-05	0	0	0	-	-	-
mir-422a-5p	0	0	1.54523e-05	0	0	4.65629e-05	-	-	3.01333
mir-140-5p	0	0	4.41495e-06	0	3.79737e-05	1.5521e-05	-	-	3.51555
mir-BART4-3p	0	0	1.76598e-05	0	3.79737e-05	0	-	-	-
mir-4532-5p	0	0	3.31121e-06	0	0	4.65629e-05	-	-	14.0622
mir-378g-5p	0	0	1.65561e-05	0	0	3.10419e-05	-	-	1.87496
mir-374a-5p	0	0	7.72616e-06	0	3.79737e-05	0	-	-	-
mir-4746-5p	0	0	5.51868e-06	0	3.79737e-05	0	-	-	-
mir-BART15-3p	0	0	5.51868e-06	0	3.79737e-05	0	-	-	-
mir-19a-5p	0	0	4.41495e-06	0	3.79737e-05	0	-	-	-
mir-BART14-5p	0	0	4.41495e-06	0	3.79737e-05	0	-	-	-
mir-628-3p	0	0	3.31121e-06	0	3.79737e-05	0	-	-	-
mir-641-5p	0	0	3.31121e-06	0	3.79737e-05	0	-	-	-
mir-548c//mir-548o-2//mir-548am-5p	0	0	2.20747e-06	0	3.79737e-05	0	-	-	-
mir-548k-5p	0	0	2.20747e-06	0	3.79737e-05	0	-	-	-
mir-576-3p	0	0	2.20747e-06	0	3.79737e-05	0	-	-	-
mir-93-3p	0	0	2.20747e-06	0	3.79737e-05	0	-	-	-
mir-454-3p	0	0	1.10374e-06	0	3.79737e-05	0	-	-	-
mir-1256-5p	0	0	0	0	3.79737e-05	0	-	-	-
mir-125a-3p	0	0	0	0	3.79737e-05	0	-	-	-
mir-199b-5p	0	0	0	0	3.79737e-05	0	-	-	-
mir-3176-3p	0	0	0	0	3.79737e-05	0	-	-	-
mir-4761-3p	0	0	0	0	3.79737e-05	0	-	-	-
mir-4762-5p	0	0	0	0	3.79737e-05	0	-	-	-
mir-4767-5p	0	0	0	0	3.79737e-05	0	-	-	-
mir-676-3p	0	0	0	0	3.79737e-05	0	-	-	-
mir-6840-5p	0	0	0	0	3.79737e-05	0	-	-	-
mir-378d-2//mir-378d-1-3p	0	0	2.98009e-05	0	0	0	-	-	-
mir-6866-5p	0	0	9.93363e-06	0	0	1.5521e-05	-	-	1.56247
mir-3662-3p	0	0	2.53859e-05	0	0	0	-	-	-
mir-200a-5p	0	0	2.42822e-05	0	0	0	-	-	-
mir-6509-5p	0	0	2.31785e-05	0	0	0	-	-	-
mir-6500-3p	0	0	1.43486e-05	0	0	0	-	-	-
mir-1303-3p	0	0	1.21411e-05	0	0	0	-	-	-
mir-3605-5p	0	0	1.21411e-05	0	0	0	-	-	-
mir-3174-5p	0	0	1.10374e-05	0	0	0	-	-	-
mir-BART10-5p	0	0	1.10374e-05	0	0	0	-	-	-
mir-1273h-5p	0	0	9.93363e-06	0	0	0	-	-	-
mir-7-1//mir-7-2//mir-7-3-5p	0	0	9.93363e-06	0	0	0	-	-	-
mir-4424-5p	0	0	8.8299e-06	0	0	0	-	-	-
mir-4446-3p	0	0	8.8299e-06	0	0	0	-	-	-
mir-548e-5p	0	0	8.8299e-06	0	0	0	-	-	-
mir-152-5p	0	0	7.72616e-06	0	0	0	-	-	-
mir-590-3p	0	0	7.72616e-06	0	0	0	-	-	-
mir-7641-1//mir-7641-2-5p	0	0	7.72616e-06	0	0	0	-	-	-
mir-30b-3p	0	0	6.62242e-06	0	0	0	-	-	-
mir-375-3p	0	0	6.62242e-06	0	0	0	-	-	-
mir-4420-3p	0	0	6.62242e-06	0	0	0	-	-	-
mir-6847-5p	0	0	6.62242e-06	0	0	0	-	-	-
mir-BART18-5p	0	0	6.62242e-06	0	0	0	-	-	-
mir-BART2-3p	0	0	6.62242e-06	0	0	0	-	-	-
mir-195-3p	0	0	5.51868e-06	0	0	0	-	-	-
mir-29c-3p	0	0	5.51868e-06	0	0	0	-	-	-
mir-3614-5p	0	0	5.51868e-06	0	0	0	-	-	-
mir-573-5p	0	0	5.51868e-06	0	0	0	-	-	-
mir-6755-5p	0	0	5.51868e-06	0	0	0	-	-	-
mir-BART1-3p	0	0	5.51868e-06	0	0	0	-	-	-
mir-BART21-5p	0	0	5.51868e-06	0	0	0	-	-	-
let-7a-1//let-7a-3-3p	0	0	4.41495e-06	0	0	0	-	-	-
mir-4440-3p	0	0	4.41495e-06	0	0	0	-	-	-
mir-1255a-5p	0	0	3.31121e-06	0	0	0	-	-	-
mir-132-5p	0	0	3.31121e-06	0	0	0	-	-	-
mir-2467-5p	0	0	3.31121e-06	0	0	0	-	-	-
mir-29b-1-5p	0	0	3.31121e-06	0	0	0	-	-	-
mir-3121-3p	0	0	3.31121e-06	0	0	0	-	-	-
mir-3150b-3p	0	0	3.31121e-06	0	0	0	-	-	-
mir-365b-5p	0	0	3.31121e-06	0	0	0	-	-	-
mir-4487-3p	0	0	3.31121e-06	0	0	0	-	-	-
mir-548e-3p	0	0	3.31121e-06	0	0	0	-	-	-
mir-5683-5p	0	0	3.31121e-06	0	0	0	-	-	-
mir-6837-3p	0	0	3.31121e-06	0	0	0	-	-	-
mir-7703-3p	0	0	3.31121e-06	0	0	0	-	-	-
mir-BART20-3p	0	0	3.31121e-06	0	0	0	-	-	-
mir-1276-5p	0	0	2.20747e-06	0	0	0	-	-	-
mir-1294-5p	0	0	2.20747e-06	0	0	0	-	-	-
mir-183-3p	0	0	2.20747e-06	0	0	0	-	-	-
mir-4504-3p	0	0	2.20747e-06	0	0	0	-	-	-
mir-4781-3p	0	0	2.20747e-06	0	0	0	-	-	-
mir-4797-3p	0	0	2.20747e-06	0	0	0	-	-	-
mir-548az-5p	0	0	2.20747e-06	0	0	0	-	-	-
mir-6514-5p	0	0	2.20747e-06	0	0	0	-	-	-
mir-9-1//mir-9-2//mir-9-3-3p	0	0	2.20747e-06	0	0	0	-	-	-
mir-106a-5p	0	0	1.10374e-06	0	0	0	-	-	-
mir-1293-5p	0	0	1.10374e-06	0	0	0	-	-	-
mir-212-3p	0	0	1.10374e-06	0	0	0	-	-	-
mir-27a-5p	0	0	1.10374e-06	0	0	0	-	-	-
mir-32-3p	0	0	1.10374e-06	0	0	0	-	-	-
mir-3620-5p	0	0	1.10374e-06	0	0	0	-	-	-
mir-378h-5p	0	0	1.10374e-06	0	0	0	-	-	-
mir-3911-5p	0	0	1.10374e-06	0	0	0	-	-	-
mir-3925-3p	0	0	1.10374e-06	0	0	0	-	-	-
mir-4467-5p	0	0	1.10374e-06	0	0	0	-	-	-
mir-4473-3p	0	0	1.10374e-06	0	0	0	-	-	-
mir-4477a-3p	0	0	1.10374e-06	0	0	0	-	-	-
mir-4507-3p	0	0	1.10374e-06	0	0	0	-	-	-
mir-4667-5p	0	0	1.10374e-06	0	0	0	-	-	-
mir-4727-5p	0	0	1.10374e-06	0	0	0	-	-	-
mir-4786-5p	0	0	1.10374e-06	0	0	0	-	-	-
mir-4791-5p	0	0	1.10374e-06	0	0	0	-	-	-
mir-5000-3p	0	0	1.10374e-06	0	0	0	-	-	-
mir-548n-5p	0	0	1.10374e-06	0	0	0	-	-	-
mir-628-5p	0	0	1.10374e-06	0	0	0	-	-	-
mir-6774-5p	0	0	1.10374e-06	0	0	0	-	-	-
mir-6783-3p	0	0	1.10374e-06	0	0	0	-	-	-
mir-6839-5p	0	0	1.10374e-06	0	0	0	-	-	-
mir-6886-5p	0	0	1.10374e-06	0	0	0	-	-	-
mir-BART20-5p	0	0	1.10374e-06	0	0	0	-	-	-
mir-BART4-5p	0	0	4.30457e-05	0	3.79737e-05	0	-	-	-
mir-BART15-3p	0	0	5.51609e-06	0	3.67417e-05	0	-	-	-
mir-BART5-5p	0	0	2.5374e-05	0	3.67417e-05	0	-	-	-
mir-BHRF1-2-5p	0	0	1.10374e-06	0	0	0	-	-	-
let-7e-3p	0	0	0	0	0	0	-	-	-
let-7g-3p	0	0	0	0	0	0	-	-	-
mir-101-1-5p	0	0	0	0	0	0	-	-	-
mir-1227-3p	0	0	0	0	0	0	-	-	-
mir-1254-1//mir-1254-2-5p	0	0	0	0	0	0	-	-	-
mir-1273a-3p	0	0	0	0	0	0	-	-	-
mir-1278-3p	0	0	0	0	0	0	-	-	-
mir-1286-3p	0	0	0	0	0	0	-	-	-
mir-1287-5p	0	0	0	0	0	0	-	-	-
mir-1292-3p	0	0	0	0	0	0	-	-	-
mir-1292-5p	0	0	0	0	0	0	-	-	-
mir-1296-5p	0	0	0	0	0	0	-	-	-
mir-1306-3p	0	0	0	0	0	0	-	-	-
mir-1322-3p	0	0	0	0	0	0	-	-	-
mir-1343-3p	0	0	0	0	0	0	-	-	-
mir-138-2-3p	0	0	0	0	0	0	-	-	-
mir-147b-3p	0	0	0	0	0	0	-	-	-
mir-149-3p	0	0	0	0	0	0	-	-	-
mir-150-3p	0	0	0	0	0	0	-	-	-
mir-16-1-3p	0	0	0	0	0	0	-	-	-
mir-194-2-3p	0	0	0	0	0	0	-	-	-
mir-20a-3p	0	0	0	0	0	0	-	-	-
mir-219b-3p	0	0	0	0	0	0	-	-	-
mir-301a-5p	0	0	0	0	0	0	-	-	-
mir-3064-5p	0	0	0	0	0	0	-	-	-
mir-3122-5p	0	0	0	0	0	0	-	-	-
mir-3127-3p	0	0	0	0	0	0	-	-	-
mir-3133-5p	0	0	0	0	0	0	-	-	-
mir-3157-3p	0	0	0	0	0	0	-	-	-
mir-3159-5p	0	0	0	0	0	0	-	-	-
mir-3160-1//mir-3160-2-3p	0	0	0	0	0	0	-	-	-
mir-3173-3p	0	0	0	0	0	0	-	-	-
mir-3177-3p	0	0	0	0	0	0	-	-	-
mir-3177-5p	0	0	0	0	0	0	-	-	-
mir-3179-1//mir-3179-2//mir-3179-3//mir-3179-4-3p	0	0	0	0	0	0	-	-	-
mir-3192-5p	0	0	0	0	0	0	-	-	-
mir-3194-3p	0	0	0	0	0	0	-	-	-
mir-33b-3p	0	0	0	0	0	0	-	-	-
mir-3605-3p	0	0	0	0	0	0	-	-	-
mir-3684-3p	0	0	0	0	0	0	-	-	-
mir-378b-3p	0	0	0	0	0	0	-	-	-
mir-3918-5p	0	0	0	0	0	0	-	-	-
mir-3925-5p	0	0	0	0	0	0	-	-	-
mir-3942-3p	0	0	0	0	0	0	-	-	-
mir-4303-5p	0	0	0	0	0	0	-	-	-
mir-4417-5p	0	0	0	0	0	0	-	-	-
mir-4433a-3p	0	0	0	0	0	0	-	-	-
mir-4435-1//mir-4435-2-5p	0	0	0	0	0	0	-	-	-
mir-4443-5p	0	0	0	0	0	0	-	-	-
mir-4463-3p	0	0	0	0	0	0	-	-	-
mir-4469-3p	0	0	0	0	0	0	-	-	-
mir-4474-3p	0	0	0	0	0	0	-	-	-
mir-4477b-3p	0	0	0	0	0	0	-	-	-
mir-4479-3p	0	0	0	0	0	0	-	-	-
mir-4489-5p	0	0	0	0	0	0	-	-	-
mir-4498-5p	0	0	0	0	0	0	-	-	-
mir-449c-5p	0	0	0	0	0	0	-	-	-
mir-4512-3p	0	0	0	0	0	0	-	-	-
mir-4523-5p	0	0	0	0	0	0	-	-	-
mir-4638-5p	0	0	0	0	0	0	-	-	-
mir-4645-3p	0	0	0	0	0	0	-	-	-
mir-4654-5p	0	0	0	0	0	0	-	-	-
mir-4664-3p	0	0	0	0	0	0	-	-	-
mir-4667-3p	0	0	0	0	0	0	-	-	-
mir-4691-3p	0	0	0	0	0	0	-	-	-
mir-4707-3p	0	0	0	0	0	0	-	-	-
mir-4717-3p	0	0	0	0	0	0	-	-	-
mir-4734-3p	0	0	0	0	0	0	-	-	-
mir-4742-3p	0	0	0	0	0	0	-	-	-
mir-4751-5p	0	0	0	0	0	0	-	-	-
mir-4784-5p	0	0	0	0	0	0	-	-	-
mir-4804-5p	0	0	0	0	0	0	-	-	-
mir-509-1//mir-509-2//mir-509-3-3p	0	0	0	0	0	0	-	-	-
mir-5091-5p	0	0	0	0	0	0	-	-	-
mir-548au-5p	0	0	0	0	0	0	-	-	-
mir-548i-1//mir-548i-2//mir-548i-3//mir-548i-4-5p	0	0	0	0	0	0	-	-	-
mir-548j-5p	0	0	0	0	0	0	-	-	-
mir-548t-5p	0	0	0	0	0	0	-	-	-
mir-5581-3p	0	0	0	0	0	0	-	-	-
mir-5585-3p	0	0	0	0	0	0	-	-	-
mir-580-3p	0	0	0	0	0	0	-	-	-
mir-592-5p	0	0	0	0	0	0	-	-	-
mir-597-3p	0	0	0	0	0	0	-	-	-
mir-615-5p	0	0	0	0	0	0	-	-	-
mir-616-5p	0	0	0	0	0	0	-	-	-
mir-642a-3p	0	0	0	0	0	0	-	-	-
mir-650-5p	0	0	0	0	0	0	-	-	-
mir-6511b-1//mir-6511b-2-5p	0	0	0	0	0	0	-	-	-
mir-6729-5p	0	0	0	0	0	0	-	-	-
mir-6741-5p	0	0	0	0	0	0	-	-	-
mir-6747-3p	0	0	0	0	0	0	-	-	-
mir-6753-3p	0	0	0	0	0	0	-	-	-
mir-6759-5p	0	0	0	0	0	0	-	-	-
mir-6764-5p	0	0	0	0	0	0	-	-	-
mir-6806-3p	0	0	0	0	0	0	-	-	-
mir-6824-3p	0	0	0	0	0	0	-	-	-
mir-6832-5p	0	0	0	0	0	0	-	-	-
mir-6835-5p	0	0	0	0	0	0	-	-	-
mir-6838-5p	0	0	0	0	0	0	-	-	-
mir-6851-5p	0	0	0	0	0	0	-	-	-
mir-6868-3p	0	0	0	0	0	0	-	-	-
mir-6875-5p	0	0	0	0	0	0	-	-	-
mir-6878-3p	0	0	0	0	0	0	-	-	-
mir-744-3p	0	0	0	0	0	0	-	-	-
mir-7851-3p	0	0	0	0	0	0	-	-	-
mir-943-3p	0	0	0	0	0	0	-	-	-
mir-95-3p	0	0	0	0	0	0	-	-	-
mir-6087-5p	0	0.000452011	0	0	0	0.00186108	-	-	-
mir-4516-5p	0.000360458	0	7.72253e-06	0.00254083	0.00022045	0.00313769	7.04891	-	406.303
mir-127-3p	0	0.00015067	0	9.07441e-05	0.00841386	0	-	55.8428	-
mir-126-5p	0	0.000602682	0	0	0.00631958	0.000246093	-	10.4858	-
