# Supplementary material for: Infection of Epstein–Barr Virus in Type III Latency Modulates Biogenesis of Exosomes and the Expression Profile of Exosomal miRNAs in the Burkitt Lymphoma Mutu Cell Lines
Source: Cancers (Basel). 2018 Jul 19;10(7):237. doi: 10.3390/cancers10070237 (PMC6071279; doi:10.3390/cancers10070237)
Supplement: Supplementary file 1 [file cancers-10-00237-s001.zip › Supplementary/Table S3.xlsx]

## Sheet: Sheet1
Table S3: Summary of expression profile of EBV-encoded miRNAs
		Ratio of mature miRNAs in total annotated miRNAs							exosomal/cellular miRNAs (-fold)
miRNA	cluster	Mutu-	Mutu I	Mutu III	exosome (-)	exosome (I)	exosome (III)	Mutu-	Mutu I	Mutu III
mir-BHRF1-1-5p	BHRF1	0	0	0.000325602	0	0.000189869	0.00260752	-	-	8.0083
mir-BHRF1-2-5p	BHRF1	0	0	1.10374e-06	0	0	0	-	-	-
mir-BHRF1-2-3p	BHRF1	0	0	0.000343262	0	0.000151895	0.000310419	-	-	0.904321
mir-BHRF1-3-5p	BHRF1	0	0	0.000224059	0	0	6.20838e-05	-	-	0.277088
mir-BART3-5p	BART cluster 1	0	0	0.000270416	0	3.79737e-05	0.000620838	-	-	2.29587
mir-BART3-3p	BART cluster 1	0	0.000151355	4.85644e-05	0	0	0	-	-	-
mir-BART4-5p	BART cluster 1	0	0	4.30457e-05	0	3.79737e-05	0	-	-	-
mir-BART4-3p	BART cluster 1	0	0	1.76515e-05	0	3.67417e-05	0	-	-	-
mir-BART1-5p	BART cluster 1	0	0.00136219	0.000992259	0	0	0.000372503	-	-	0.375409
mir-BART1-3p	BART cluster 1	0	0	5.51868e-06	0	0	0	-	-	-
mir-BART15-3p	BART cluster 1	0	0	5.51609e-06	0	3.67417e-05	0	-	-	-
mir-BART5-5p	BART cluster 1	0	0	2.5374e-05	0	3.67417e-05	0	-	-	-
mir-BART16-5p	BART cluster 1	0	0.000151355	0.00059381	0	3.79737e-05	0.000232814	-	0.250892	0.392069
mir-BART17-5p	BART cluster 1	0	0.00196761	0.016183	0	0.000189869	0.0145431	-	0.0964971	0.898668
mir-BART17-3p	BART cluster 1	0	0.000302709	1.76598e-05	0	0	0	-	-	-
mir-BART6-5p	BART cluster 1	0	0	0.000175494	0	0.000113921	0	-	-	-
mir-BART6-3p	BART cluster 1	0	0.00454064	0.0234643	0	0.000949343	0.00726381	-	0.209077	0.309568
mir-BART21-5p	BART cluster 2	0	0	5.51868e-06	0	0	0	-	-	-
mir-BART18-5p	BART cluster 2	0	0	6.62242e-06	0	0	0	-	-	-
mir-BART18-3p	BART cluster 2	0	0	0.00081235	0	0.00132908	0.00048115	-	-	0.592293
mir-BART7-5p	BART cluster 2	0	0.0106976	0.0139458	0	0.00903847	0.00356835	-	0.844906	0.255873
mir-BART7-3p	BART cluster 2	0	0.000151355	0.000173287	0	0.00129111	0	-	8.53034	-
mir-BART8-5p	BART cluster 2	0	0.00151355	0.000497785	0	0.00269613	0.000403545	-	1.78134	0.810681
mir-BART8-3p	BART cluster 2	0	0.000454064	0.000151212	0	0.000455685	0	-	1.00357	-
mir-BART9-5p	BART cluster 2	0	0.000302709	0.000890716	0	0.000379737	0.000450108	-	1.25446	0.505333
mir-BART9-3p	BART cluster 2	0	0	0.000177702	0	0.00060758	0	-	-	-
mir-BART22-3p	BART cluster 2	0	0.0016649	0.00923276	0	0.000645553	0.00175387	-	0.387743	0.189961
mir-BART10-5p	BART cluster 2	0	0	1.10374e-05	0	0	0	-	-	-
mir-BART10-3p	BART cluster 2	9.03669e-05	0.0372156	0.0847713	9.16086e-05	0.00661351	0.0416051	-	0.177708	0.490793
mir-BART11-5p	BART cluster 2	0	0	4.08383e-05	0	0.00030379	0	-	-	-
mir-BART11-3p	BART cluster 2	0	0.00514606	0.0090672	0	0.00979722	0.0138602	-	1.90383	1.52861
mir-BART12-3p	BART cluster 2	0	0.000151355	8.3884e-05	0	7.59474e-05	0	-	0.501785	-
mir-BART19-5p	BART cluster 2	0	0.000908128	0.000677694	0	0.00208855	0.00135032	-	2.29985	1.99253
mir-BART19-3p	BART cluster 2	0	0	0.000177618	0	0.000587868	0	-	-	-
mir-BART20-5p	BART cluster 2	0	0	1.10374e-06	0	0	0	-	-	-
mir-BART20-3p	BART cluster 2	0	0	3.31121e-06	0	0	0	-	-	-
mir-BART13-5p	BART cluster 2	0	0.00105948	0.00606614	0	0.000531632	0.00785361	-	0.501785	1.29466
mir-BART13-3p	BART cluster 2	0	0.000302709	6.07055e-05	0	0.000113921	0	-	0.376339	-
mir-BART14-5p	BART cluster 2	0	0	1.76598e-05	0	3.79737e-05	0	-	-	-
mir-BART14-3p	BART cluster 2	0	0	8.49877e-05	0	0.00102529	0	-	-	-
mir-BART2-5p	BART cluster 3	0	0.000151355	0.0003841	0	0.000949343	0.000201772	-	6.27231	0.525312
mir-BART2-3p	BART cluster 3	0	0	6.62242e-06	0	0	0	-	-	-
